# Supplementary material for: Shared genetic factors and causal association between chronic hepatitis C infection and diffuse large B cell lymphoma
Source: Infect Agent Cancer. 2024 Apr 23;19:15. doi: 10.1186/s13027-024-00577-4 (PMC11040981; doi:10.1186/s13027-024-00577-4)
Supplement: Supplementary file 1 — Supplementary Material 1 [file 13027_2024_577_MOESM1_ESM.xlsx]

## Sheet: S1
	Supplementary Data 1. Overview of the source of data.
	GWAS ID	Year	Trait	Consortium	Sample size	Case	Control	Number of SNPs	Population
Exposure	ebi-a-GCST90018805	2021	Chronic hepatitis C infection	MRC-IEU	352013	273	351740	19074546	European
Outcome	R10_C3_DLBCL_EXALLC	2023	Diffuse large B-cell lymphoma	FINNGEN	139274	1050	314193	NA	European
Outcome	finngen_R10_C3_CLL_EXALLC	2023	Chronic lymphocytic leukaemia	FINNGEN	314857	668	314189	NA	European
Outcome	finngen_R10_C3_MACROGLOBULINEMIA_EXALLC	2023	Waldenstrom macroglobulinemia, lymphoplasmacytic lymphoma	FINNGEN	314281	88	314193	NA	European
Outcome	finngen_R10_C3_MANTLE_CELL_LYMPHOMA_EXALLC	2023	Mantle cell lymphoma	FINNGEN	314403	210	314193	NA	European
Outcome	finngen_R10_C3_MARGINAL_ZONE_LYMPHOMA_EXALLC	2023	Marginal zone B-cell lymphoma	FINNGEN	314395	202	314193	NA	European
